# Supplementary material for: A Critical View of the Application of the APEX Software (Aqueous Photochemistry of Environmentally-Occurring Xenobiotics) to Predict Photoreaction Kinetics in Surface Freshwaters
Source: Molecules. 2019 Dec 18;25(1):9. doi: 10.3390/molecules25010009 (PMC7017383; doi:10.3390/molecules25010009)
Supplement: Supplementary file 1 [file molecules-25-00009-s001.zip]

Archive with 3 entries (3 files):
- Readme.pdf
- 3.2.4_gcc-4.4.0.zip
- Apex.zip
